# Supplementary material for: On the Mechanism of Random Handedness Generation in the Reactions of Heterocyclic Aldehydes with Diallylboronates
Source: Molecules. 2025 Dec 30;31(1):128. doi: 10.3390/molecules31010128 (PMC12787661; doi:10.3390/molecules31010128)
Supplement: Supplementary file 1 [file molecules-31-00128-s001.zip]

Archive with 1 entries (1 files):
- molecules-4029591-supplementary.pdf
